# Supplementary material for: The Impact and Progression of the COVID-19 Pandemic in Bulgaria in Its First Two Years
Source: Vaccines (Basel). 2022 Nov 10;10(11):1901. doi: 10.3390/vaccines10111901 (PMC9696094; doi:10.3390/vaccines10111901)
Supplement: Supplementary file 1 [file vaccines-10-01901-s001.zip]

Archive with 1 entries (1 files):
- vaccines-2000899-supplementary.pdf
